# Supplementary material for: Anticipated effects of burosumab treatment on long-term clinical sequelae in XLH: expert perspectives
Source: Front Endocrinol (Lausanne). 2023 Jul 20;14:1211426. doi: 10.3389/fendo.2023.1211426 (PMC10400326; doi:10.3389/fendo.2023.1211426)
Supplement: Supplementary file 1 [file DataSheet_1.zip]

Archive with 4 entries (4 files):
- Supplementary figure 1_V1 23.06.01.docx
- Supplementary figure 2_V1 05.10.22.docx
- Supplementary figure 3_V1 05.10.22.docx
- Supplementary figure 4_V1 05.10.22.docx
